# Supplementary material for: Identification and validation of UBE2B as a prognostic biomarker promoting the development of esophageal carcinomas
Source: Front Immunol. 2024 Feb 28;15:1295305. doi: 10.3389/fimmu.2024.1295305 (PMC10932980; doi:10.3389/fimmu.2024.1295305)
Supplement: Supplementary Table 1 — The list of genes associated with the prognosis of patients with ESCA. [file Table_1.xlsx]

## Sheet: Sheet2
Table S1| The list of genes associated with the prognosis of patients with ESCA
id	statistic	hr	pvalue	gene_name	gene_type
ENSG00000235750.10	13.26	0.394072	0.000389354	KIAA0040	protein_coding
ENSG00000171116.7	12.0256	2.42819	0.000837048	HSFX1	protein_coding
ENSG00000198754.5	11.475	2.36016	0.000979143	OXCT2	protein_coding
ENSG00000183783.7	10.4257	0.4426	0.00151332	KCTD8	protein_coding
ENSG00000167394.13	10.8835	0.426111	0.00154633	ZNF668	protein_coding
ENSG00000119048.8	10.1386	2.27947	0.00158514	UBE2B	protein_coding
ENSG00000120051.15	10.6539	0.43131	0.00164681	CFAP58	protein_coding
ENSG00000089289.16	10.3347	2.31984	0.0017656	IGBP1	protein_coding
ENSG00000146386.8	10.083	2.27299	0.00177599	ABRACL	protein_coding
ENSG00000101470.10	10.1957	2.25004	0.00187755	TNNC2	protein_coding
ENSG00000214140.11	10.0704	0.445014	0.00208927	PRCD	protein_coding
ENSG00000005022.6	9.49572	2.2582	0.00231536	SLC25A5	protein_coding
ENSG00000100003.18	9.74297	0.452805	0.00235784	SEC14L2	protein_coding
ENSG00000118900.15	9.97502	0.441779	0.00241137	UBN1	protein_coding
ENSG00000100359.21	9.20901	0.45208	0.0025708	SGSM3	protein_coding
ENSG00000175662.18	9.32817	0.463473	0.00269155	TOM1L2	protein_coding
ENSG00000185404.17	9.28669	2.18979	0.00275698	SP140L	protein_coding
ENSG00000077454.16	9.05579	0.463825	0.0028998	LRCH4	protein_coding
ENSG00000170166.6	9.26639	0.456253	0.00290517	HOXD4	protein_coding
ENSG00000147439.13	8.90177	0.466954	0.00294114	BIN3	protein_coding
ENSG00000100099.21	9.11531	0.465132	0.00301484	HPS4	protein_coding
ENSG00000099992.16	9.33792	0.45815	0.00301998	TBC1D10A	protein_coding
ENSG00000177613.9	9.21012	0.462731	0.00310111	CSTF2T	protein_coding
ENSG00000108819.11	9.15002	0.464091	0.00320709	PPP1R9B	protein_coding
ENSG00000125901.6	8.73269	2.11302	0.00331748	MRPS26	protein_coding
ENSG00000164850.15	8.97106	0.469105	0.00337036	GPER1	protein_coding
ENSG00000102390.11	8.76183	2.12995	0.00346764	PBDC1	protein_coding
ENSG00000163499.12	8.85368	2.13274	0.00347058	CRYBA2	protein_coding
ENSG00000115183.15	9.05941	0.46399	0.0034876	TANC1	protein_coding
ENSG00000125895.5	8.80977	2.10804	0.00353305	TMEM74B	protein_coding
ENSG00000147614.4	8.52169	2.10879	0.00366565	ATP6V0D2	protein_coding
ENSG00000129347.21	8.93802	0.465624	0.00371915	KRI1	protein_coding
ENSG00000171657.6	8.43149	2.12473	0.00380336	GPR82	protein_coding
ENSG00000131174.7	8.54828	2.11061	0.00387296	COX7B	protein_coding
ENSG00000232388.5	8.57715	2.09313	0.00400677	SMIM26	protein_coding
ENSG00000164919.11	8.51818	2.16567	0.00411235	COX6C	protein_coding
ENSG00000185722.18	8.51467	0.475335	0.00415913	ANKFY1	protein_coding
ENSG00000232112.3	8.42405	2.09992	0.00444508	TMA7	protein_coding
ENSG00000083828.16	8.38649	2.08538	0.00458969	ZNF586	protein_coding
ENSG00000168490.14	8.10464	0.489089	0.00497965	PHYHIP	protein_coding
ENSG00000213337.9	8.09201	2.04668	0.00500957	ANKRD39	protein_coding
ENSG00000204227.5	8.07443	0.489877	0.00504752	RING1	protein_coding
ENSG00000150281.7	8.34954	0.474372	0.00517447	CTF1	protein_coding
ENSG00000137727.12	8.19331	0.48271	0.0052554	ARHGAP20	protein_coding
ENSG00000103126.15	8.15874	0.484274	0.00533254	AXIN1	protein_coding
ENSG00000171450.6	7.89951	2.02818	0.00537381	CDK5R2	protein_coding
ENSG00000198909.8	8.14462	0.484336	0.0053907	MAP3K3	protein_coding
ENSG00000125812.16	7.85953	2.03814	0.00555114	GZF1	protein_coding
ENSG00000164037.17	7.75273	0.493879	0.00566539	SLC9B1	protein_coding
ENSG00000107317.13	7.70904	0.49722	0.00614051	PTGDS	protein_coding
ENSG00000115661.14	7.6782	0.495315	0.00625506	STK16	protein_coding
ENSG00000108389.9	7.68444	0.497421	0.00641736	MTMR4	protein_coding
ENSG00000135083.16	7.737	2.02463	0.00644513	CCNJL	protein_coding
ENSG00000221970.2	7.6547	0.497868	0.00672889	OR2A1	protein_coding
ENSG00000173214.7	7.48297	1.99493	0.00695909	MFSD4B	protein_coding
ENSG00000177692.12	7.51395	0.500827	0.00704958	DNAJC28	protein_coding
ENSG00000172752.14	7.51581	0.499267	0.00705089	COL6A5	protein_coding
ENSG00000181061.14	7.6307	2.02416	0.00725448	HIGD1A	protein_coding
ENSG00000169231.13	7.55237	0.497394	0.00733907	THBS3	protein_coding
ENSG00000078487.17	7.53905	0.497648	0.00736323	ZCWPW1	protein_coding
ENSG00000182179.13	7.38567	0.496296	0.0074356	UBA7	protein_coding
ENSG00000135517.9	7.3228	1.99619	0.00745945	MIP	protein_coding
ENSG00000115073.8	7.38018	0.501873	0.0075593	ACTR1B	protein_coding
ENSG00000182809.11	7.21936	0.508753	0.00781787	CRIP2	protein_coding
ENSG00000161647.19	7.408	0.501156	0.00789222	MPP3	protein_coding
ENSG00000128218.8	7.38682	0.499788	0.00793652	VPREB3	protein_coding
ENSG00000147437.10	7.26471	1.98879	0.00810257	GNRH1	protein_coding
ENSG00000174469.23	7.05701	1.96988	0.00887464	CNTNAP2	protein_coding
ENSG00000149922.11	7.0712	0.510691	0.00915655	TBX6	protein_coding
ENSG00000269964.3	6.88498	0.514591	0.00917185	MEI4	protein_coding
ENSG00000196468.8	7.0716	0.509423	0.00918828	FGF16	protein_coding
ENSG00000164284.15	7.10723	1.96684	0.00924522	GRPEL2	protein_coding
ENSG00000083093.10	7.09747	0.508484	0.00929465	PALB2	protein_coding
ENSG00000100711.14	7.04377	0.511922	0.00929956	ZFYVE21	protein_coding
ENSG00000198911.12	7.03912	0.512136	0.00932333	SREBF2	protein_coding
ENSG00000178021.11	6.96777	1.95646	0.00937828	TSPYL6	protein_coding
ENSG00000140527.15	7.0808	1.96753	0.00938182	WDR93	protein_coding
ENSG00000169180.12	6.95743	0.514023	0.00973891	XPO6	protein_coding
ENSG00000103227.19	6.98353	0.508628	0.0101345	LMF1	protein_coding
ENSG00000015133.19	6.76479	0.520978	0.0102497	CCDC88C	protein_coding
ENSG00000172508.10	6.76591	0.519986	0.0102587	CARNS1	protein_coding
ENSG00000172943.20	6.79277	1.94709	0.0103257	PHF8	protein_coding
ENSG00000100304.13	6.79612	0.519376	0.0103439	TTLL12	protein_coding
ENSG00000107984.10	6.74231	0.509882	0.010382	DKK1	protein_coding
ENSG00000143543.15	6.88779	1.9504	0.0104019	JTB	protein_coding
ENSG00000154478.4	6.871	0.513647	0.010477	GPR26	protein_coding
ENSG00000168263.9	6.64154	0.520495	0.0104841	KCNV2	protein_coding
ENSG00000182472.9	6.6916	0.521689	0.0106678	CAPN12	protein_coding
ENSG00000099381.18	6.76044	0.518456	0.0108168	SETD1A	protein_coding
ENSG00000189190.10	6.80873	1.94779	0.0108508	ZNF600	protein_coding
ENSG00000085231.14	6.7332	1.92728	0.0109747	AK6	protein_coding
ENSG00000117984.15	6.54408	1.90437	0.0110359	CTSD	protein_coding
ENSG00000106633.17	6.66292	0.521082	0.0111389	GCK	protein_coding
ENSG00000004948.16	6.72904	0.517724	0.011292	CALCR	protein_coding
ENSG00000067829.19	6.61436	1.92927	0.0113553	IDH3G	protein_coding
ENSG00000147647.13	6.70174	0.518227	0.0114522	DPYS	protein_coding
ENSG00000196748.10	6.58246	1.906	0.0116039	CLPSL2	protein_coding
ENSG00000226979.9	6.53473	1.90449	0.0116293	LTA	protein_coding
ENSG00000007202.15	6.4351	0.529295	0.011724	KIAA0100	protein_coding
ENSG00000188549.12	6.62759	0.519761	0.0118854	CCDC9B	protein_coding
ENSG00000105514.8	6.53655	0.525377	0.0118957	RAB3D	protein_coding
ENSG00000171388.12	6.44764	1.90065	0.0119097	APLN	protein_coding
ENSG00000009694.13	6.4533	0.526766	0.011916	TENM1	protein_coding
ENSG00000135253.15	6.35191	0.529872	0.0120269	KCP	protein_coding
ENSG00000166484.20	6.46385	0.527053	0.0120817	MAPK7	protein_coding
ENSG00000185825.17	6.34544	1.89148	0.0121019	BCAP31	protein_coding
ENSG00000244219.7	6.46605	0.526592	0.0123155	TMEM225B	protein_coding
ENSG00000090006.18	6.40899	0.529505	0.0124677	LTBP4	protein_coding
ENSG00000275074.2	6.48114	0.52595	0.012561	NUDT18	protein_coding
ENSG00000162174.12	6.60219	1.9459	0.0126766	ASRGL1	protein_coding
ENSG00000158874.11	6.40671	1.89108	0.0127672	APOA2	protein_coding
ENSG00000068784.13	6.28586	0.529284	0.0128038	SRBD1	protein_coding
ENSG00000157103.12	6.19736	1.89885	0.0129639	SLC6A1	protein_coding
ENSG00000214402.7	6.27559	0.532582	0.0130861	LCNL1	protein_coding
ENSG00000125356.7	6.25268	1.88719	0.0131537	NDUFA1	protein_coding
ENSG00000081818.4	6.19036	0.527391	0.0131872	PCDHB4	protein_coding
ENSG00000241598.5	6.34774	1.89092	0.0132033	KRTAP5-4	protein_coding
ENSG00000165195.16	6.38739	1.90148	0.0132435	PIGA	protein_coding
ENSG00000197483.10	6.42464	0.525321	0.0132697	ZNF628	protein_coding
ENSG00000266826.2	6.37768	1.8917	0.013282	IGBP1P2	protein_coding
ENSG00000180694.14	6.28895	0.532945	0.0133209	TMEM64	protein_coding
ENSG00000212807.2	6.42312	0.523292	0.0136181	OR2A42	protein_coding
ENSG00000249715.12	6.06901	0.532791	0.0136931	FER1L5	protein_coding
ENSG00000196405.13	6.34459	0.527006	0.0138354	EVL	protein_coding
ENSG00000107338.10	6.19733	0.535737	0.0139775	SHB	protein_coding
ENSG00000131370.16	6.36548	0.524611	0.0140332	SH3BP5	protein_coding
ENSG00000137944.18	6.01595	0.541384	0.0141967	KYAT3	protein_coding
ENSG00000149571.12	6.36056	0.519863	0.014332	KIRREL3	protein_coding
ENSG00000203782.6	6.13748	0.537108	0.014453	LORICRIN	protein_coding
ENSG00000160888.7	6.22071	1.87762	0.0144534	IER2	protein_coding
ENSG00000196437.12	6.13657	0.536294	0.0144829	ZNF569	protein_coding
ENSG00000243896.4	6.1681	0.535683	0.0145331	OR2A7	protein_coding
ENSG00000169715.15	6.12679	0.536049	0.0145552	MT1E	protein_coding
ENSG00000099814.16	6.07918	0.538959	0.0146004	CEP170B	protein_coding
ENSG00000165997.5	6.15807	1.87063	0.0146259	ARL5B	protein_coding
ENSG00000163623.9	6.29805	0.518556	0.0146613	NKX6-1	protein_coding
ENSG00000177938.5	6.19449	0.53052	0.0147136	CAPZA3	protein_coding
ENSG00000184908.18	6.12618	0.529959	0.0148762	CLCNKB	protein_coding
ENSG00000196923.14	6.16294	0.534259	0.0149087	PDLIM7	protein_coding
ENSG00000134248.14	6.01654	1.87514	0.015082	LAMTOR5	protein_coding
ENSG00000182584.6	6.22386	1.89352	0.0151186	ACTL10	protein_coding
ENSG00000185238.13	6.0931	0.53726	0.0151331	PRMT3	protein_coding
ENSG00000169242.12	5.9427	1.85521	0.0151587	EFNA1	protein_coding
ENSG00000160917.15	6.14619	0.532838	0.0153942	CPSF4	protein_coding
ENSG00000196924.19	6.09349	0.533722	0.0154093	FLNA	protein_coding
ENSG00000173559.14	5.98355	0.540481	0.0154458	NABP1	protein_coding
ENSG00000134769.21	6.00981	0.53918	0.0155321	DTNA	protein_coding
ENSG00000243789.11	6.08646	0.534905	0.015559	JMJD7	protein_coding
ENSG00000107954.10	6.12179	1.87551	0.0155859	NEURL1	protein_coding
ENSG00000108219.15	6.07296	0.536458	0.0156408	TSPAN14	protein_coding
ENSG00000008441.18	6.06346	0.536613	0.015724	NFIX	protein_coding
ENSG00000100271.17	6.09688	0.533252	0.0157645	TTLL1	protein_coding
ENSG00000108771.13	6.09155	0.529744	0.0158032	DHX58	protein_coding
ENSG00000151779.13	6.01006	0.539284	0.0158655	NBAS	protein_coding
ENSG00000204568.12	5.85595	0.541802	0.0159648	MRPS18B	protein_coding
ENSG00000198951.12	5.95446	0.54119	0.0160035	NAGA	protein_coding
ENSG00000166507.19	5.90594	0.543587	0.0164173	NDST2	protein_coding
ENSG00000154655.16	5.89413	0.542158	0.0165601	L3MBTL4	protein_coding
ENSG00000101247.18	5.81544	1.83306	0.016597	NDUFAF5	protein_coding
ENSG00000148143.13	5.89525	0.54318	0.0168686	ZNF462	protein_coding
ENSG00000102054.18	5.82857	1.84245	0.016883	RBBP7	protein_coding
ENSG00000120675.6	5.79234	1.82703	0.0171379	DNAJC15	protein_coding
ENSG00000173227.14	5.85556	0.543191	0.0172667	SYT12	protein_coding
ENSG00000239779.7	5.89175	0.54079	0.0172943	WBP1	protein_coding
ENSG00000126464.14	5.84769	0.544406	0.0173125	PRR12	protein_coding
ENSG00000159216.19	6.00147	0.529893	0.0173466	RUNX1	protein_coding
ENSG00000137875.4	5.69426	1.82544	0.017418	BCL2L10	protein_coding
ENSG00000185105.5	5.8658	1.84509	0.0175124	MYADML2	protein_coding
ENSG00000064687.13	5.74537	0.545995	0.0179805	ABCA7	protein_coding
ENSG00000125351.12	5.80234	1.85397	0.0180908	UPF3B	protein_coding
ENSG00000158321.18	5.90926	0.530509	0.0181082	AUTS2	protein_coding
ENSG00000100505.13	5.81349	0.541834	0.0183988	TRIM9	protein_coding
ENSG00000164038.16	5.62543	0.551158	0.0184643	SLC9B2	protein_coding
ENSG00000135272.12	5.84103	0.536938	0.0184784	MDFIC	protein_coding
ENSG00000117601.14	5.64443	0.548716	0.0186751	SERPINC1	protein_coding
ENSG00000048405.10	5.65914	0.550957	0.0188194	ZNF800	protein_coding
ENSG00000131899.11	5.69754	0.546183	0.0191906	LLGL1	protein_coding
ENSG00000165891.16	5.49396	1.81365	0.019224	E2F7	protein_coding
ENSG00000204604.12	5.78599	1.86444	0.0194665	ZNF468	protein_coding
ENSG00000122852.15	5.40145	0.552595	0.0195354	SFTPA1	protein_coding
ENSG00000166924.9	5.64277	0.549054	0.0197717	NYAP1	protein_coding
ENSG00000284922.2	5.48627	1.80957	0.0198717	AP000812.4	protein_coding
ENSG00000076826.10	5.65081	1.82896	0.0200917	CAMSAP3	protein_coding
ENSG00000129480.13	5.57263	0.551222	0.0201591	DTD2	protein_coding
ENSG00000186280.7	5.72029	0.538705	0.0201634	KDM4D	protein_coding
ENSG00000125498.20	5.49972	1.79949	0.0201791	KIR2DL1	protein_coding
ENSG00000160471.13	5.49335	0.555555	0.0201919	COX6B2	protein_coding
ENSG00000006837.12	5.43789	1.80192	0.0202119	CDKL3	protein_coding
ENSG00000198121.13	5.53403	0.552346	0.0202213	LPAR1	protein_coding
ENSG00000133112.17	5.51224	1.82762	0.0202439	TPT1	protein_coding
ENSG00000105426.17	5.66439	0.542451	0.0203062	PTPRS	protein_coding
ENSG00000104221.13	5.5912	0.550153	0.0203286	BRF2	protein_coding
ENSG00000263961.8	5.4861	0.556042	0.0207166	RHEX	protein_coding
ENSG00000111196.10	5.395	1.82352	0.0207476	MAGOHB	protein_coding
ENSG00000196531.14	5.40359	1.8145	0.0210228	NACA	protein_coding
ENSG00000100056.12	5.56625	0.549163	0.0210299	ESS2	protein_coding
ENSG00000117245.13	5.44645	0.55708	0.0211707	KIF17	protein_coding
ENSG00000137441.8	5.6711	0.537251	0.0211747	FGFBP2	protein_coding
ENSG00000180815.14	5.48214	1.80631	0.0212033	MAP3K15	protein_coding
ENSG00000110080.20	5.4784	0.555262	0.0212078	ST3GAL4	protein_coding
ENSG00000111728.10	5.61711	0.539933	0.021223	ST8SIA1	protein_coding
ENSG00000101464.11	5.31854	1.7923	0.0213292	PIGU	protein_coding
ENSG00000165591.6	5.4646	1.82162	0.0213431	FAAH2	protein_coding
ENSG00000213471.10	5.3957	1.78967	0.0214103	TTLL13P	protein_coding
ENSG00000131508.16	5.33233	1.79283	0.0214936	UBE2D2	protein_coding
ENSG00000186007.10	5.40838	0.557756	0.0216091	LEMD1	protein_coding
ENSG00000130368.7	5.43562	1.81295	0.0216432	MAS1	protein_coding
ENSG00000167470.12	5.37106	0.559667	0.0216915	MIDN	protein_coding
ENSG00000183668.18	5.36658	0.557647	0.0218028	PSG9	protein_coding
ENSG00000178038.17	5.23501	0.559644	0.0219218	ALS2CL	protein_coding
ENSG00000183098.11	5.41503	0.556759	0.021952	GPC6	protein_coding
ENSG00000069535.14	5.41323	0.556957	0.0219765	MAOB	protein_coding
ENSG00000099949.21	5.44157	0.553819	0.0220342	LZTR1	protein_coding
ENSG00000157827.20	5.41093	0.556422	0.0220437	FMNL2	protein_coding
ENSG00000139746.16	5.30567	1.78322	0.0221861	RBM26	protein_coding
ENSG00000205116.3	5.46151	0.551897	0.0222544	TMEM88B	protein_coding
ENSG00000091879.14	5.29888	1.79069	0.0222784	ANGPT2	protein_coding
ENSG00000257727.6	5.41095	1.80105	0.0224215	CNPY2	protein_coding
ENSG00000173141.5	5.34729	1.79397	0.0224531	MRPL57	protein_coding
ENSG00000140853.16	5.29973	1.81173	0.0226103	NLRC5	protein_coding
ENSG00000197217.13	5.26664	0.561852	0.0226279	ENTPD4	protein_coding
ENSG00000275993.3	5.24734	0.557481	0.0227223	SIK1B	protein_coding
ENSG00000100083.19	5.22609	0.561596	0.0228139	GGA1	protein_coding
ENSG00000198354.7	5.3144	0.560493	0.0228254	DCAF12L2	protein_coding
ENSG00000175820.4	5.40641	1.81978	0.0228787	CCDC168	protein_coding
ENSG00000203877.8	5.37705	0.554783	0.022882	RIPPLY2	protein_coding
ENSG00000174130.12	5.34985	0.556785	0.0231862	TLR6	protein_coding
ENSG00000114948.13	5.27553	0.562598	0.0233006	ADAM23	protein_coding
ENSG00000151332.19	5.34331	0.556569	0.0233107	MBIP	protein_coding
ENSG00000197361.8	5.21215	0.563904	0.0233458	FBXL22	protein_coding
ENSG00000126934.14	5.37133	0.554782	0.0233639	MAP2K2	protein_coding
ENSG00000156097.12	5.26828	0.561028	0.02342	GPR61	protein_coding
ENSG00000173145.11	5.20376	0.562478	0.0234586	NOC3L	protein_coding
ENSG00000134256.12	5.19207	1.79094	0.0234917	CD101	protein_coding
ENSG00000187268.12	5.29258	1.78588	0.0235357	FAM9C	protein_coding
ENSG00000149532.16	5.22676	0.563158	0.0235485	CPSF7	protein_coding
ENSG00000196660.11	5.27414	1.79338	0.0235788	SLC30A10	protein_coding
ENSG00000179588.9	5.26206	1.78244	0.0239017	ZFPM1	protein_coding
ENSG00000099904.16	5.25907	0.560929	0.0239752	ZDHHC8	protein_coding
ENSG00000198917.13	5.19346	0.564669	0.0239764	SPOUT1	protein_coding
ENSG00000175664.10	5.28317	0.558531	0.0240337	TEX26	protein_coding
ENSG00000102290.22	5.18632	0.56215	0.0240842	PCDH11X	protein_coding
ENSG00000125826.21	5.12997	1.77076	0.0240923	RBCK1	protein_coding
ENSG00000100241.21	5.21668	0.560592	0.0241415	SBF1	protein_coding
ENSG00000023892.11	5.17742	0.565975	0.0241835	DEF6	protein_coding
ENSG00000125885.13	5.1932	1.76987	0.0243959	MCM8	protein_coding
ENSG00000204538.4	5.16126	0.566336	0.0244157	PSORS1C2	protein_coding
ENSG00000167395.10	5.21991	0.562235	0.0244667	ZNF646	protein_coding
ENSG00000100300.18	5.1554	0.566146	0.0245054	TSPO	protein_coding
ENSG00000141505.12	5.09597	1.76238	0.024528	ASGR1	protein_coding
ENSG00000100403.12	5.25028	0.559531	0.0245383	ZC3H7B	protein_coding
ENSG00000182405.6	5.1678	0.557135	0.0245788	PGBD4	protein_coding
ENSG00000163513.19	5.10792	0.562191	0.0246624	TGFBR2	protein_coding
ENSG00000256060.3	5.2049	1.7901	0.0247724	TRAPPC2B	protein_coding
ENSG00000118939.18	5.12915	1.78159	0.0248261	UCHL3	protein_coding
ENSG00000186635.14	5.29399	0.554882	0.0248476	ARAP1	protein_coding
ENSG00000182158.15	5.13351	0.565223	0.0248554	CREB3L2	protein_coding
ENSG00000088888.18	5.06803	1.75577	0.0248857	MAVS	protein_coding
ENSG00000284791.2	5.22149	0.560967	0.0248881	SMIM41	protein_coding
ENSG00000117501.14	5.21056	0.561537	0.0250346	MROH9	protein_coding
ENSG00000149600.12	5.08722	1.76017	0.025046	COMMD7	protein_coding
ENSG00000238227.8	5.13458	0.566502	0.0251978	TMEM250	protein_coding
ENSG00000137393.10	5.16322	0.564587	0.0252479	RNF144B	protein_coding
ENSG00000138639.18	5.12244	0.566034	0.0253415	ARHGAP24	protein_coding
ENSG00000087266.17	5.09258	0.566558	0.0253803	SH3BP2	protein_coding
ENSG00000167910.4	5.20211	0.559949	0.0256201	CYP7A1	protein_coding
ENSG00000082482.14	5.19984	0.559447	0.0256328	KCNK2	protein_coding
ENSG00000168748.14	5.13482	1.76814	0.0256491	CA7	protein_coding
ENSG00000273899.5	5.09191	0.56814	0.0258164	NOL12	protein_coding
ENSG00000148483.9	5.0327	1.75764	0.0258499	TMEM236	protein_coding
ENSG00000109339.24	5.14837	0.563465	0.025911	MAPK10	protein_coding
ENSG00000197566.10	5.1133	0.565757	0.0259503	ZNF624	protein_coding
ENSG00000145741.16	5.00133	1.78113	0.0259737	BTF3	protein_coding
ENSG00000196588.20	5.17119	0.559389	0.0259929	MRTFA	protein_coding
ENSG00000111186.13	5.17259	0.560577	0.0260297	WNT5B	protein_coding
ENSG00000168634.5	5.08942	1.77813	0.0260394	WFDC13	protein_coding
ENSG00000038274.17	5.02138	1.76231	0.0260465	MAT2B	protein_coding
ENSG00000186952.15	5.14043	0.562818	0.026067	TMEM232	protein_coding
ENSG00000164111.15	5.03848	0.570761	0.0261653	ANXA5	protein_coding
ENSG00000118564.15	5.11929	0.561529	0.0261823	FBXL5	protein_coding
ENSG00000112182.15	5.15318	0.560393	0.0262636	BACH2	protein_coding
ENSG00000144583.5	5.02048	1.75633	0.026414	MARCHF4	protein_coding
ENSG00000178449.9	4.96192	1.75541	0.026483	COX14	protein_coding
ENSG00000205155.8	4.9912	1.7662	0.0266683	PSENEN	protein_coding
ENSG00000273703.2	4.95032	1.75649	0.0266914	H2BC14	protein_coding
ENSG00000050030.16	5.05816	0.568048	0.0267671	NEXMIF	protein_coding
ENSG00000184436.12	5.11826	0.562459	0.0268172	THAP7	protein_coding
ENSG00000158863.22	4.99057	0.572379	0.0268845	FAM160B2	protein_coding
ENSG00000156076.10	4.96715	0.565969	0.0270447	WIF1	protein_coding
ENSG00000145439.12	4.9789	0.572206	0.0270663	CBR4	protein_coding
ENSG00000136490.9	4.99878	0.570248	0.027182	LIMD2	protein_coding
ENSG00000135063.19	4.88527	0.57391	0.027259	FAM189A2	protein_coding
ENSG00000278558.5	4.90888	0.573597	0.0272969	TMEM191B	protein_coding
ENSG00000169129.15	4.98839	0.571291	0.0273608	AFAP1L2	protein_coding
ENSG00000184743.13	4.9232	0.574163	0.0274561	ATL3	protein_coding
ENSG00000085871.9	4.91209	1.7539	0.0275074	MGST2	protein_coding
ENSG00000174599.5	4.98206	0.569178	0.0279546	TRAM1L1	protein_coding
ENSG00000184831.14	4.87608	1.76101	0.0279567	APOO	protein_coding
ENSG00000112964.14	4.97371	0.569467	0.0280101	GHR	protein_coding
ENSG00000108639.8	4.96948	1.75327	0.0281299	SYNGR2	protein_coding
ENSG00000173825.7	4.93695	1.74572	0.0281622	TIGD3	protein_coding
ENSG00000198814.13	5.02183	1.77484	0.0282885	GK	protein_coding
ENSG00000166927.13	4.89574	1.74382	0.0283765	MS4A7	protein_coding
ENSG00000108788.12	4.83863	0.573552	0.0284607	MLX	protein_coding
ENSG00000196230.13	4.91532	0.573853	0.0285164	TUBB	protein_coding
ENSG00000138036.18	4.92931	1.76721	0.0287262	DYNC2LI1	protein_coding
ENSG00000136758.19	4.79815	0.574615	0.0287602	YME1L1	protein_coding
ENSG00000173578.8	4.87647	0.573545	0.0287941	XCR1	protein_coding
ENSG00000154803.13	4.86909	0.574312	0.0288042	FLCN	protein_coding
ENSG00000183734.4	4.89762	1.74609	0.0288499	ASCL2	protein_coding
ENSG00000130119.17	4.91809	1.74715	0.0289451	GNL3L	protein_coding
ENSG00000204536.14	4.76186	0.576685	0.029316	CCHCR1	protein_coding
ENSG00000187492.9	4.77997	0.576731	0.0294749	CDHR4	protein_coding
ENSG00000162769.13	4.8879	1.75007	0.0294895	FLVCR1	protein_coding
ENSG00000117411.17	4.88289	0.573507	0.0295121	B4GALT2	protein_coding
ENSG00000177324.14	4.81992	1.73442	0.0296227	BEND2	protein_coding
ENSG00000267534.4	4.90548	0.569661	0.0296434	S1PR2	protein_coding
ENSG00000120327.6	4.81862	0.577643	0.0296434	PCDHB14	protein_coding
ENSG00000151208.17	4.90243	0.570694	0.0296445	DLG5	protein_coding
ENSG00000168566.13	4.84927	1.74452	0.0297206	SNRNP48	protein_coding
ENSG00000151876.13	4.86142	0.572334	0.029764	FBXO4	protein_coding
ENSG00000164308.17	4.81448	0.569006	0.0298363	ERAP2	protein_coding
ENSG00000187325.5	4.81876	1.75853	0.0298867	TAF9B	protein_coding
ENSG00000081248.11	4.75505	1.7335	0.0299199	CACNA1S	protein_coding
ENSG00000099139.14	4.79897	0.577987	0.029976	PCSK5	protein_coding
ENSG00000214193.11	4.77207	0.578165	0.029994	SH3D21	protein_coding
ENSG00000150459.12	4.76903	1.74585	0.0300242	SAP18	protein_coding
ENSG00000128641.19	4.88307	0.57078	0.0300452	MYO1B	protein_coding
ENSG00000116729.14	4.81404	0.576368	0.0301893	WLS	protein_coding
ENSG00000139180.11	4.72421	1.74509	0.0301933	NDUFA9	protein_coding
ENSG00000197951.10	4.81267	0.577121	0.0302103	ZNF71	protein_coding
ENSG00000167286.10	4.77983	1.73134	0.030296	CD3D	protein_coding
ENSG00000266173.7	4.80607	0.576751	0.0303343	STRADA	protein_coding
ENSG00000164049.14	4.74781	0.577009	0.0304496	FBXW12	protein_coding
ENSG00000204438.11	4.81548	0.575926	0.0306558	GPANK1	protein_coding
ENSG00000108733.11	4.78867	0.57729	0.0306649	PEX12	protein_coding
ENSG00000164099.3	4.64895	0.573555	0.0306823	PRSS12	protein_coding
ENSG00000149480.7	4.77809	0.577687	0.0307929	MTA2	protein_coding
ENSG00000129158.11	4.77454	1.73413	0.0309239	SERGEF	protein_coding
ENSG00000186660.15	4.76888	0.578456	0.0309587	ZFP91	protein_coding
ENSG00000143278.5	4.68806	1.72814	0.0309816	F13B	protein_coding
ENSG00000125531.7	4.8221	0.573325	0.0310367	FNDC11	protein_coding
ENSG00000089091.16	4.79221	1.73672	0.0310973	DZANK1	protein_coding
ENSG00000172081.14	4.8443	0.569681	0.0311175	MOB3A	protein_coding
ENSG00000239961.3	4.7318	0.579355	0.0311739	LILRA4	protein_coding
ENSG00000119888.11	4.83863	1.75206	0.0312454	EPCAM	protein_coding
ENSG00000141295.14	4.80461	0.573548	0.0313871	SCRN2	protein_coding
ENSG00000188396.4	4.64724	0.578555	0.0315478	TCTEX1D4	protein_coding
ENSG00000180658.4	4.70928	0.58051	0.031583	OR2A4	protein_coding
ENSG00000100591.8	4.66945	1.74436	0.031585	AHSA1	protein_coding
ENSG00000196867.8	4.73231	0.579395	0.0316197	ZFP28	protein_coding
ENSG00000121871.4	4.8121	0.570952	0.0316761	SLITRK3	protein_coding
ENSG00000110442.12	4.72994	1.72586	0.0316762	COMMD9	protein_coding
ENSG00000069702.11	4.60441	0.581397	0.031681	TGFBR3	protein_coding
ENSG00000088876.13	4.63229	1.72457	0.0316987	ZNF343	protein_coding
ENSG00000085224.23	4.74956	1.73491	0.0318626	ATRX	protein_coding
ENSG00000134897.14	4.69245	1.72387	0.0318983	BIVM	protein_coding
ENSG00000115556.14	4.71216	0.579619	0.03192	PLCD4	protein_coding
ENSG00000177731.16	4.67404	0.578297	0.0319371	FLII	protein_coding
ENSG00000160999.10	4.76887	0.57564	0.0319642	SH2B2	protein_coding
ENSG00000159884.12	4.59128	0.581164	0.0319687	CCDC107	protein_coding
ENSG00000204439.4	4.60913	0.583835	0.031978	C6orf47	protein_coding
ENSG00000184898.7	4.76164	0.574816	0.0320299	RBM43	protein_coding
ENSG00000131943.18	4.70531	0.580313	0.0320999	C19orf12	protein_coding
ENSG00000144736.14	4.57914	0.581877	0.0321335	SHQ1	protein_coding
ENSG00000125962.14	4.75942	1.74412	0.0321921	ARMCX5	protein_coding
ENSG00000243696.5	4.5765	0.58131	0.0322276	AC006254.1	protein_coding
ENSG00000035115.22	4.69284	1.72544	0.032349	SH3YL1	protein_coding
ENSG00000111711.10	4.5906	1.7221	0.0324416	GOLT1B	protein_coding
ENSG00000100884.9	4.69895	1.72686	0.0327097	CPNE6	protein_coding
ENSG00000119042.17	4.66574	1.71801	0.0328341	SATB2	protein_coding
ENSG00000080603.17	4.69176	0.579779	0.0328465	SRCAP	protein_coding
ENSG00000146112.12	4.74032	0.572582	0.0329037	PPP1R18	protein_coding
ENSG00000107738.20	4.63296	0.584041	0.0329527	VSIR	protein_coding
ENSG00000163485.17	4.68024	0.580291	0.0330606	ADORA1	protein_coding
ENSG00000044090.10	4.60613	0.581717	0.0330617	CUL7	protein_coding
ENSG00000160285.15	4.67501	0.580057	0.0331628	LSS	protein_coding
ENSG00000203485.14	4.59589	0.583311	0.0332235	INF2	protein_coding
ENSG00000120913.23	4.66491	0.579457	0.0333085	PDLIM2	protein_coding
ENSG00000182636.8	4.65956	0.580379	0.0334575	NDN	protein_coding
ENSG00000184471.8	4.6166	1.72123	0.0335699	C1QTNF8	protein_coding
ENSG00000108557.19	4.64861	0.580995	0.0336587	RAI1	protein_coding
ENSG00000105176.18	4.55923	0.58593	0.0338871	URI1	protein_coding
ENSG00000114999.8	4.62776	0.581643	0.0340599	TTL	protein_coding
ENSG00000009780.16	4.60074	0.584214	0.0340627	FAM76A	protein_coding
ENSG00000168038.11	4.73026	1.76045	0.0341752	ULK4	protein_coding
ENSG00000196526.10	4.64386	0.579746	0.0342656	AFAP1	protein_coding
ENSG00000168994.14	4.54576	0.583359	0.0344447	PXDC1	protein_coding
ENSG00000104866.11	4.57993	0.584023	0.034497	PPP1R37	protein_coding
ENSG00000170468.8	4.5745	0.584651	0.0345614	RIOX1	protein_coding
ENSG00000100151.16	4.59207	0.582866	0.0347533	PICK1	protein_coding
ENSG00000131558.15	4.63785	0.576467	0.0348502	EXOC4	protein_coding
ENSG00000182521.5	4.54312	1.72916	0.0349077	TBPL2	protein_coding
ENSG00000118946.12	4.61025	1.72242	0.0349115	PCDH17	protein_coding
ENSG00000139610.2	4.55722	1.70966	0.0349568	CELA1	protein_coding
ENSG00000173681.16	4.59713	1.7289	0.0350165	BCLAF3	protein_coding
ENSG00000134748.13	4.55706	1.72934	0.0351115	PRPF38A	protein_coding
ENSG00000183150.8	4.47983	1.71979	0.035121	GPR19	protein_coding
ENSG00000189060.5	4.54545	0.583983	0.0351813	H1-0	protein_coding
ENSG00000115540.15	4.46417	1.72028	0.0352693	MOB4	protein_coding
ENSG00000095713.14	4.51239	0.588133	0.0353042	CRTAC1	protein_coding
ENSG00000168924.15	4.48629	0.588906	0.0353306	LETM1	protein_coding
ENSG00000120498.14	4.48671	0.586774	0.0353924	TEX11	protein_coding
ENSG00000106261.17	4.50393	0.586172	0.0354005	ZKSCAN1	protein_coding
ENSG00000127328.22	4.63582	1.74141	0.0354616	RAB3IP	protein_coding
ENSG00000284952.1	4.53486	1.72556	0.0355371	AC104472.3	protein_coding
ENSG00000176915.15	4.49232	0.587834	0.0357229	ANKLE2	protein_coding
ENSG00000197622.13	4.51844	0.58617	0.0357335	CDC42SE1	protein_coding
ENSG00000147872.10	4.40884	1.69329	0.0359852	PLIN2	protein_coding
ENSG00000125870.11	4.48211	1.705	0.035999	SNRPB2	protein_coding
ENSG00000119383.20	4.55313	0.582485	0.0360446	PTPA	protein_coding
ENSG00000101365.21	4.38281	1.69376	0.0360966	IDH3B	protein_coding
ENSG00000104907.12	4.52185	0.585436	0.0361464	TRMT1	protein_coding
ENSG00000271447.6	4.52085	0.585458	0.0361636	MMP28	protein_coding
ENSG00000121964.14	4.51009	0.584637	0.036328	GTDC1	protein_coding
ENSG00000172554.12	4.51315	0.585942	0.0363302	SNTG2	protein_coding
ENSG00000170345.10	4.56636	1.72267	0.0363502	FOS	protein_coding
ENSG00000197279.4	4.53	1.71314	0.0365241	ZNF165	protein_coding
ENSG00000100038.20	4.46844	0.587904	0.0366998	TOP3B	protein_coding
ENSG00000128849.11	4.45761	0.587646	0.0369826	CGNL1	protein_coding
ENSG00000117758.14	4.45285	0.589292	0.0370513	STX12	protein_coding
ENSG00000232119.8	4.42231	1.7094	0.0371374	MCTS1	protein_coding
ENSG00000170128.5	4.39907	1.6952	0.0371693	GPR25	protein_coding
ENSG00000068654.16	4.39876	0.591496	0.037204	POLR1A	protein_coding
ENSG00000205846.4	4.42365	0.589667	0.0372084	CLEC6A	protein_coding
ENSG00000071205.12	4.42289	0.589812	0.0372214	ARHGAP10	protein_coding
ENSG00000175395.16	4.46906	0.587486	0.0372471	ZNF25	protein_coding
ENSG00000213366.13	4.46861	0.587464	0.03726	GSTM2	protein_coding
ENSG00000133226.17	4.39401	0.591266	0.0372778	SRRM1	protein_coding
ENSG00000064961.19	4.50508	0.578933	0.0373962	HMG20B	protein_coding
ENSG00000163554.15	4.47922	0.585475	0.0375795	SPTA1	protein_coding
ENSG00000100767.17	4.40497	0.59066	0.0375804	PAPLN	protein_coding
ENSG00000147457.14	4.39646	0.590905	0.0377727	CHMP7	protein_coding
ENSG00000164434.12	4.44333	0.587898	0.0377753	FABP7	protein_coding
ENSG00000079462.8	4.37179	1.69034	0.0378186	PAFAH1B3	protein_coding
ENSG00000074047.22	4.36362	0.592639	0.0379409	GLI2	protein_coding
ENSG00000196263.8	4.42637	0.588767	0.0381496	ZNF471	protein_coding
ENSG00000126733.21	4.32646	0.590767	0.0383376	DACH2	protein_coding
ENSG00000197061.5	4.40802	1.699	0.0385974	H4C3	protein_coding
ENSG00000133030.22	4.31221	0.593421	0.0386104	MPRIP	protein_coding
ENSG00000118922.17	4.42017	0.587059	0.0388277	KLF12	protein_coding
ENSG00000186716.21	4.34491	0.593652	0.0388674	BCR	protein_coding
ENSG00000125898.13	4.29035	1.69163	0.0389454	FAM110A	protein_coding
ENSG00000159069.14	4.37456	0.587685	0.0389475	FBXW5	protein_coding
ENSG00000164129.12	4.34275	0.593159	0.0389485	NPY5R	protein_coding
ENSG00000069482.7	4.33963	1.68594	0.0389605	GAL	protein_coding
ENSG00000183579.16	4.3593	0.59194	0.0390855	ZNRF3	protein_coding
ENSG00000138646.9	4.40746	0.587092	0.039095	HERC5	protein_coding
ENSG00000123131.13	4.37805	1.69667	0.039194	PRDX4	protein_coding
ENSG00000072506.13	4.28411	1.69158	0.0394642	HSD17B10	protein_coding
ENSG00000092445.12	4.33952	0.589735	0.0396388	TYRO3	protein_coding
ENSG00000135824.12	4.3494	0.590963	0.0398221	RGS8	protein_coding
ENSG00000205560.13	4.32619	0.592644	0.0398736	CPT1B	protein_coding
ENSG00000196652.12	4.29944	0.594527	0.0399054	ZKSCAN5	protein_coding
ENSG00000145194.19	4.29102	0.595215	0.0400972	ECE2	protein_coding
ENSG00000204952.3	4.28996	1.68138	0.0401538	FBXO47	protein_coding
ENSG00000213023.11	4.35636	0.588607	0.0402002	SYT3	protein_coding
ENSG00000110011.13	4.25882	0.59698	0.0403124	DNAJC4	protein_coding
ENSG00000164105.4	4.30025	0.593884	0.0404721	SAP30	protein_coding
ENSG00000177427.13	4.25102	0.596929	0.0405147	MIEF2	protein_coding
ENSG00000130208.9	4.24452	1.67748	0.0406527	APOC1	protein_coding
ENSG00000001626.16	4.36226	1.70608	0.0406631	CFTR	protein_coding
ENSG00000133026.13	4.33224	0.589262	0.0407373	MYH10	protein_coding
ENSG00000099910.17	4.35456	0.586236	0.0407823	KLHL22	protein_coding
ENSG00000164283.13	4.23684	1.67423	0.0408458	ESM1	protein_coding
ENSG00000134532.19	4.25939	0.596188	0.0408823	SOX5	protein_coding
ENSG00000119318.13	4.32004	0.590539	0.0410553	RAD23B	protein_coding
ENSG00000106244.13	4.36929	0.584472	0.041138	PDAP1	protein_coding
ENSG00000283992.2	4.26511	0.59539	0.0412494	SLURP2	protein_coding
ENSG00000101230.6	4.33139	0.586099	0.0412571	ISM1	protein_coding
ENSG00000065675.15	4.25993	0.595995	0.0413621	PRKCQ	protein_coding
ENSG00000091656.19	4.28057	0.593227	0.0414184	ZFHX4	protein_coding
ENSG00000166979.13	4.24737	0.596072	0.0416454	EVA1C	protein_coding
ENSG00000178685.14	4.2947	0.59069	0.0417297	PARP10	protein_coding
ENSG00000109323.11	4.22139	0.597899	0.0417397	MANBA	protein_coding
ENSG00000167074.15	4.24037	0.596538	0.0418311	TEF	protein_coding
ENSG00000145349.17	4.23305	0.596207	0.0419853	CAMK2D	protein_coding
ENSG00000177239.15	4.28333	0.58993	0.0419964	MAN1B1	protein_coding
ENSG00000171467.16	4.18783	0.599836	0.0420103	ZNF318	protein_coding
ENSG00000165194.15	4.29541	0.587839	0.0421236	PCDH19	protein_coding
ENSG00000144043.12	4.25242	1.68752	0.0421695	TEX261	protein_coding
ENSG00000265763.4	4.18053	0.598848	0.0422209	ZNF488	protein_coding
ENSG00000173040.13	4.27027	0.592391	0.0422482	EVC2	protein_coding
ENSG00000172795.17	4.18045	1.67448	0.0423476	DCP2	protein_coding
ENSG00000136807.14	4.26437	0.59193	0.0424537	CDK9	protein_coding
ENSG00000160710.17	4.21579	0.597069	0.0424798	ADAR	protein_coding
ENSG00000272325.2	4.16595	0.599907	0.0425632	NUDT3	protein_coding
ENSG00000097033.14	4.18811	0.598955	0.0425932	SH3GLB1	protein_coding
ENSG00000231767.4	4.16582	1.68353	0.0427172	RPS27AP5	protein_coding
ENSG00000155959.12	4.17954	1.66983	0.0427836	VBP1	protein_coding
ENSG00000173406.16	4.24863	0.593792	0.0427873	DAB1	protein_coding
ENSG00000175877.4	4.15607	1.66542	0.0428492	TMEM270	protein_coding
ENSG00000125835.19	4.09237	1.66681	0.0429081	SNRPB	protein_coding
ENSG00000100417.12	4.21857	0.59608	0.042919	PMM1	protein_coding
ENSG00000229833.10	4.10949	1.67009	0.0429843	PET100	protein_coding
ENSG00000166289.6	4.19413	0.596968	0.0430125	PLEKHF1	protein_coding
ENSG00000165476.14	4.19038	0.598869	0.043062	REEP3	protein_coding
ENSG00000025800.14	4.2124	0.596479	0.0430808	KPNA6	protein_coding
ENSG00000110852.4	4.21149	0.595944	0.0430861	CLEC2B	protein_coding
ENSG00000105398.4	4.1431	1.66264	0.0431277	SULT2A1	protein_coding
ENSG00000105397.14	4.14249	0.601991	0.0431361	TYK2	protein_coding
ENSG00000110934.13	4.16548	1.67022	0.0431438	BIN2	protein_coding
ENSG00000156313.15	4.21098	1.68222	0.0431886	RPGR	protein_coding
ENSG00000277481.1	4.16355	1.67056	0.043231	PKD1L3	protein_coding
ENSG00000099622.14	4.17638	0.599258	0.0434091	CIRBP	protein_coding
ENSG00000143434.16	4.24532	0.591477	0.0434552	SEMA6C	protein_coding
ENSG00000167083.7	4.12882	1.66594	0.0435006	GNGT2	protein_coding
ENSG00000168062.10	4.1655	1.66831	0.0436776	BATF2	protein_coding
ENSG00000131507.11	4.08212	1.668	0.0436877	NDFIP1	protein_coding
ENSG00000139644.13	4.18417	1.67735	0.0437057	TMBIM6	protein_coding
ENSG00000143382.15	4.1032	0.600718	0.0437183	ADAMTSL4	protein_coding
ENSG00000063177.13	4.14022	1.66571	0.0437832	RPL18	protein_coding
ENSG00000137656.12	4.18137	0.596947	0.0438255	BUD13	protein_coding
ENSG00000120885.22	4.13042	0.597615	0.0439103	CLU	protein_coding
ENSG00000196154.12	4.15262	0.59984	0.0440006	S100A4	protein_coding
ENSG00000140750.17	4.12921	0.601273	0.0440722	ARHGAP17	protein_coding
ENSG00000249709.8	4.12482	1.66494	0.0441919	ZNF564	protein_coding
ENSG00000186205.13	4.13986	1.66566	0.0443143	MTARC1	protein_coding
ENSG00000140830.9	4.07257	1.65738	0.0444136	TXNL4B	protein_coding
ENSG00000146535.14	4.15398	0.598596	0.0445355	GNA12	protein_coding
ENSG00000116783.15	4.10819	0.601929	0.0445481	TNNI3K	protein_coding
ENSG00000173218.15	4.09966	0.602593	0.0447722	VANGL1	protein_coding
ENSG00000154654.15	4.1396	0.598008	0.0448311	NCAM2	protein_coding
ENSG00000142279.13	4.14219	0.598977	0.0448356	WTIP	protein_coding
ENSG00000042493.16	4.15857	0.596383	0.0450011	CAPG	protein_coding
ENSG00000162927.14	4.01168	1.65936	0.0450357	PUS10	protein_coding
ENSG00000104880.18	4.06846	0.60418	0.045049	ARHGEF18	protein_coding
ENSG00000188517.16	4.13317	0.599322	0.045063	COL25A1	protein_coding
ENSG00000106686.16	4.08728	1.65792	0.0451044	SPATA6L	protein_coding
ENSG00000134245.18	4.08774	0.598972	0.0454327	WNT2B	protein_coding
ENSG00000165689.17	4.07643	0.602565	0.0454428	ENTR1	protein_coding
ENSG00000162972.10	4.07429	1.66178	0.0455186	MAIP1	protein_coding
ENSG00000261221.4	4.09202	0.601529	0.0455262	ZNF865	protein_coding
ENSG00000100320.23	4.1136	0.599632	0.0455596	RBFOX2	protein_coding
ENSG00000274290.3	4.09186	1.66332	0.0456101	H2BC6	protein_coding
ENSG00000173221.14	4.06765	1.65906	0.0456916	GLRX	protein_coding
ENSG00000158747.15	4.14917	0.593389	0.0457384	NBL1	protein_coding
ENSG00000161091.13	4.02275	0.605993	0.0457516	MFSD12	protein_coding
ENSG00000154328.16	4.0823	0.601706	0.0457619	NEIL2	protein_coding
ENSG00000175518.8	4.03887	0.604436	0.0458731	UBQLNL	protein_coding
ENSG00000111237.19	4.03302	1.66021	0.0460796	VPS29	protein_coding
ENSG00000100319.13	4.11393	0.598544	0.0461704	ZMAT5	protein_coding
ENSG00000253506.3	4.02445	1.66923	0.046182	NACA2	protein_coding
ENSG00000136630.13	4.04379	1.65623	0.0462525	HLX	protein_coding
ENSG00000130669.17	4.0653	0.603266	0.0462724	PAK4	protein_coding
ENSG00000100207.20	4.08334	0.601189	0.0463712	TCF20	protein_coding
ENSG00000099899.15	4.01989	0.605557	0.0463822	TRMT2A	protein_coding
ENSG00000139687.16	4.00936	1.67557	0.0463902	RB1	protein_coding
ENSG00000183092.16	4.10538	0.598782	0.0463906	BEGAIN	protein_coding
ENSG00000185269.12	4.0798	0.601369	0.0464621	NOTUM	protein_coding
ENSG00000110245.12	4.05789	1.65632	0.0464731	APOC3	protein_coding
ENSG00000106004.5	4.01693	1.6551	0.0464928	HOXA5	protein_coding
ENSG00000114353.17	4.09941	0.59829	0.0465152	GNAI2	protein_coding
ENSG00000275714.2	3.99902	1.66862	0.0465315	H3C1	protein_coding
ENSG00000168131.4	4.02713	1.65158	0.046711	OR2B2	protein_coding
ENSG00000178502.6	4.02777	0.604948	0.0467447	KLHL11	protein_coding
ENSG00000253598.3	4.14899	1.70875	0.0467502	SLC10A5	protein_coding
ENSG00000149218.5	4.04376	0.603283	0.0467983	ENDOD1	protein_coding
ENSG00000175221.15	3.98098	0.607976	0.0468694	MED16	protein_coding
ENSG00000256950.2	4.00112	1.65561	0.0469226	AC069503.2	protein_coding
ENSG00000167210.17	4.03392	1.65662	0.0471199	LOXHD1	protein_coding
ENSG00000134056.12	3.97421	1.6556	0.0472069	MRPS36	protein_coding
ENSG00000285991.1	4.05201	1.6622	0.0472725	AL355312.5	protein_coding
ENSG00000198455.4	4.09435	1.68041	0.0473315	ZXDB	protein_coding
ENSG00000140090.18	4.03016	0.601592	0.0473362	SLC24A4	protein_coding
ENSG00000131849.12	4.0397	0.600914	0.0474205	ZNF132	protein_coding
ENSG00000188958.9	4.01719	0.604184	0.0475763	UTS2B	protein_coding
ENSG00000185231.5	3.94836	0.608651	0.0477615	MC2R	protein_coding
ENSG00000113212.7	3.97045	0.607066	0.0477675	PCDHB7	protein_coding
ENSG00000163399.16	3.98364	0.606715	0.047961	ATP1A1	protein_coding
ENSG00000033627.17	4.0008	1.65588	0.0480747	ATP6V0A1	protein_coding
ENSG00000262919.8	3.92192	1.66568	0.0482747	CCNQ	protein_coding
ENSG00000126705.15	4.07194	0.592624	0.0483484	AHDC1	protein_coding
ENSG00000065609.14	3.96803	0.606767	0.0483992	SNAP91	protein_coding
ENSG00000136875.13	4.00854	0.603934	0.0484028	PRPF4	protein_coding
ENSG00000095261.14	3.96464	0.607943	0.0484388	PSMD5	protein_coding
ENSG00000212127.6	3.94537	1.64401	0.0484687	TAS2R14	protein_coding
ENSG00000179083.6	3.91798	0.607576	0.0487401	FAM133A	protein_coding
ENSG00000107593.17	3.97578	1.6529	0.0487443	PKD2L1	protein_coding
ENSG00000136141.15	3.95196	0.608123	0.048798	LRCH1	protein_coding
ENSG00000185869.15	3.97324	0.606418	0.0488079	ZNF829	protein_coding
ENSG00000158516.12	3.86751	1.65761	0.0488217	CPA2	protein_coding
ENSG00000095777.17	3.95439	0.605926	0.0488355	MYO3A	protein_coding
ENSG00000166025.18	3.97794	0.603076	0.0491074	AMOTL1	protein_coding
ENSG00000135914.6	3.93983	0.608434	0.0491563	HTR2B	protein_coding
ENSG00000174705.13	3.97874	0.604102	0.0491891	SH3PXD2B	protein_coding
ENSG00000175287.19	3.95828	0.607132	0.049216	PHYHD1	protein_coding
ENSG00000079950.14	4.00145	1.65865	0.0492251	STX7	protein_coding
ENSG00000111664.11	3.91897	0.608342	0.0492656	GNB3	protein_coding
ENSG00000147231.14	3.95576	0.606992	0.0492692	RADX	protein_coding
ENSG00000131871.15	3.9531	1.64802	0.0493396	SELENOS	protein_coding
ENSG00000168824.14	3.92845	1.64509	0.0494635	NSG1	protein_coding
ENSG00000146066.3	3.89339	1.64419	0.0494686	HIGD2A	protein_coding
ENSG00000010932.17	3.96286	0.605798	0.0496932	FMO1	protein_coding
ENSG00000184307.16	4.00491	1.66616	0.0497336	ZDHHC23	protein_coding
ENSG00000131738.11	3.93994	0.607979	0.0497423	KRT33B	protein_coding
ENSG00000110786.18	3.91726	0.609913	0.0498091	PTPN5	protein_coding
ENSG00000163463.13	3.95582	1.65247	0.0498482	KRTCAP2	protein_coding
ENSG00000284194.3	3.9563	0.605841	0.0498797	SCO2	protein_coding
ENSG00000122299.12	3.93529	0.607435	0.0498889	ZC3H7A	protein_coding
ENSG00000132823.11	3.8822	1.65572	0.0499584	OSER1	protein_coding
